# Supplementary material for: Scratching the surface: the use of sheepskin parchment to deter textual erasure in early modern legal deeds
Source: Herit Sci. 2021 Mar 25;9(1):29. doi: 10.1186/s40494-021-00503-6 (PMC8550019; doi:10.1186/s40494-021-00503-6)
Supplement: Supplementary file 1 — Additional file 1: Dataset S1. Scratching the Surface: the use of sheepskin parchment to deter textual erasure in early modern legal deeds [file 40494_2021_503_MOESM1_ESM.xlsx]

## Sheet: Sample Information and Species 
Scratching the Surface: the use of sheepskin parchment to deter textual erasure in early modern legal deeds
Sean Paul Doherty, Stuart Henderson, Sarah Fiddyment, Jonathan Finch, Matthew J Collins
Sample	Date	Collection	Species Identification
CHES01	1786	Cheshire Records Office	Sheep
CHES02	1795	Cheshire Records Office	Sheep
CHES03	1803	Cheshire Records Office	Sheep
CHES04	1803	Cheshire Records Office	Sheep
CHES05	1803	Cheshire Records Office	Sheep
CHES06	1803	Cheshire Records Office	Sheep
CHES07	1803	Cheshire Records Office	Sheep
CHES08	1803	Cheshire Records Office	Sheep
CHES09	1803	Cheshire Records Office	Sheep
CHES10	1804	Cheshire Records Office	Sheep
CHES11	1805	Cheshire Records Office	Sheep
CHES12	1805	Cheshire Records Office	Sheep
CHES13	1807	Cheshire Records Office	Sheep
CHES14	1808	Cheshire Records Office	Sheep
CHES15	1813	Cheshire Records Office	Sheep
DL001	1762	Lee Collection	Sheep
DL002	1763	Lee Collection	Sheep
DL003	1717	Lee Collection	Sheep
DL004	1733	Lee Collection	Sheep
DL005	1741	Lee Collection	Sheep
DL006	1770	Lee Collection	Sheep
DL007	1853	Lee Collection	Sheep
DL008	1852	Lee Collection	Sheep
DL009	1788	Lee Collection	Sheep
DL010	1756	Lee Collection	Sheep
DL011	1725	Lee Collection	Sheep
DL012	1789	Lee Collection	Sheep
DL013	1754	Lee Collection	Sheep
DL014	1823	Lee Collection	Sheep
DL015	1800	Lee Collection	Sheep
DL016	1821	Lee Collection	Sheep
DL017	1855	Lee Collection	Sheep
DL018	1768	Lee Collection	Sheep
DL019	1820	Lee Collection	Sheep
DL020	1790	Lee Collection	Sheep
DL021	1818	Lee Collection	Sheep
DL022	1874	Lee Collection	Sheep
DL023	1863	Lee Collection	Sheep
DL024	1854	Lee Collection	Sheep
DL025	1789	Lee Collection	Sheep
DL026	1759	Lee Collection	Sheep
DL027	1834	Lee Collection	Sheep
DL028	1883	Lee Collection	Sheep
DL029	1879	Lee Collection	Sheep
DL030	1786	Lee Collection	Sheep
DL031	1793	Lee Collection	Sheep
DL032	1769	Lee Collection	Sheep
DL033	1820	Lee Collection	Sheep
DL034	1812	Lee Collection	Sheep
DL035	1499	Lee Collection	Sheep
DL036	1769	Lee Collection	Sheep
DL037	1867	Lee Collection	Sheep
DL038	1876	Lee Collection	Sheep
DL039	1877	Lee Collection	Sheep
DL040	1768	Lee Collection	Sheep
DL041	1805	Lee Collection	Sheep
DL042	1865	Lee Collection	Sheep
DL043	1858	Lee Collection	Sheep
DL044	1876	Lee Collection	Sheep
DL045	1824	Lee Collection	Sheep
DL046	1881	Lee Collection	Sheep
DL047	1768	Lee Collection	Sheep
DL048	1810	Lee Collection	Sheep
DL049	1780	Lee Collection	Sheep
DL050	1853	Lee Collection	Sheep
DL051	1872	Lee Collection	Sheep
DL052	1877	Lee Collection	Sheep
DL053	1761	Lee Collection	Sheep
DL054	1883	Lee Collection	Sheep
DL055	1687	Lee Collection	Sheep
DL056	1745	Lee Collection	Sheep
DL057	1849	Lee Collection	Sheep
DL058	1863	Lee Collection	Sheep
DL059	1879	Lee Collection	Sheep
DL060	1821	Lee Collection	Sheep
DL061	1875	Lee Collection	Sheep
DL062	1818	Lee Collection	Sheep
DL063	1858	Lee Collection	Sheep
DL064	1829	Lee Collection	Sheep
DL065	1817	Lee Collection	Sheep
DL066	1891	Lee Collection	Sheep
DL067	1762	Lee Collection	Sheep
DL068	1867	Lee Collection	Sheep
DL069	1812	Lee Collection	Sheep
DL070	1738	Lee Collection	Sheep
DL071	1907	Lee Collection	Sheep
DL072	1723	Lee Collection	Sheep
DL073	1884	Lee Collection	Sheep
DL074	1764	Lee Collection	Sheep
DL075	1854	Lee Collection	Sheep
DL076	1857	Lee Collection	Sheep
DL077	1850	Lee Collection	Sheep
DL078	1831	Lee Collection	Sheep
DL079	1786	Lee Collection	Sheep
DL080	1812	Lee Collection	Sheep
DL081	1760	Lee Collection	Sheep
DL082	1806	Lee Collection	Sheep
DL083	1837	Lee Collection	Sheep
DL084	1762	Lee Collection	Sheep
DL085	1852	Lee Collection	Sheep
DL086	1832	Lee Collection	Sheep
DL087	1837	Lee Collection	Sheep
DL088	1823	Lee Collection	Sheep
DL089	1889	Lee Collection	Sheep
DL090	1802	Lee Collection	Sheep
DL091	1808	Lee Collection	Sheep
DL092	1757	Lee Collection	Sheep
DL093	1791	Lee Collection	Sheep
DL094	1849	Lee Collection	Sheep
DL095	1859	Lee Collection	Sheep
DL096	1796	Lee Collection	Sheep
DL097	1869	Lee Collection	Sheep
DL098	1823	Lee Collection	Sheep
DL099	1773	Lee Collection	Sheep
DL100	1858	Lee Collection	Sheep
DL101	1766	Lee Collection	Sheep
DL102	1899	Lee Collection	Sheep
DL103	1882	Lee Collection	Sheep
DL104	1824	Lee Collection	Sheep
DL105	1761	Lee Collection	Sheep
DL106	1832	Lee Collection	Sheep
DL107	1742	Lee Collection	Sheep
DL108	1760	Lee Collection	Sheep
DL109	1854	Lee Collection	Sheep
DL110	1728	Lee Collection	Sheep
DL111	1828	Lee Collection	Sheep
DL112	1839	Lee Collection	Sheep
DL113	1757	Lee Collection	Sheep
DL114	1860	Lee Collection	Sheep
DL115	1858	Lee Collection	Sheep
DL116	1768	Lee Collection	Sheep
DL117	1803	Lee Collection	Sheep
DL118	1784	Lee Collection	Sheep
DL119	1889	Lee Collection	Sheep
DL120	1859	Lee Collection	Sheep
DL121	1768	Lee Collection	Sheep
DL122	1754	Lee Collection	Sheep
DL123	1794	Lee Collection	Sheep/Goat
DL124	1792	Lee Collection	Sheep
DL125	1881	Lee Collection	Sheep
DL126	1833	Lee Collection	Sheep
DL127	1737	Lee Collection	Sheep
DL128	1730	Lee Collection	Sheep
DL129	1769	Lee Collection	Sheep
DL130	1576	Lee Collection	Sheep
DL131	1787	Lee Collection	Sheep
DL132	1833	Lee Collection	Sheep
DL133	1873	Lee Collection	Sheep
DL134	1718	Lee Collection	Sheep
DL135	1735	Lee Collection	Sheep
DL136	1854	Lee Collection	Sheep
DL137	1877	Lee Collection	Sheep
DL138	1894	Lee Collection	Sheep
DL139	1691	Lee Collection	Sheep
DL140	1819	Lee Collection	Sheep
DL141	1768	Lee Collection	Sheep
DL142	1881	Lee Collection	Sheep/Goat
DL143	1687	Lee Collection	Sheep
DL144	1742	Lee Collection	Sheep
DL145	1815	Lee Collection	Sheep/Goat
DL146	1737	Lee Collection	Sheep
DL147	1854	Lee Collection	Sheep
DL148	1676	Lee Collection	Sheep/Goat
DL149	1800	Lee Collection	Sheep/Goat
DL150	1737	Lee Collection	Sheep/Goat
DL151	1840	Lee Collection	Sheep
DL152	1774	Lee Collection	Sheep
DL153	1798	Lee Collection	Sheep
DL154	1770	Lee Collection	Sheep
DL155	1848	Lee Collection	Sheep
DL156	1787	Lee Collection	Sheep
DL157	1687	Lee Collection	Sheep
DL158	1858	Lee Collection	Sheep
DL159	1734	Lee Collection	Sheep
DL160	1768	Lee Collection	Sheep
DL161	1866	Lee Collection	Sheep
DL162	1776	Lee Collection	Sheep
DL163	1687	Lee Collection	Sheep
DL164	1796	Lee Collection	Sheep
DL165	1741	Lee Collection	Sheep
DL166	1868	Lee Collection	Sheep
DL167	1870	Lee Collection	Sheep
DL168	1741	Lee Collection	Sheep/Goat
DL169	1755	Lee Collection	Sheep
DL170	1783	Lee Collection	Sheep
DL171	1786	Lee Collection	Sheep
DL172	1804	Lee Collection	Sheep/Goat
DL173	1815	Lee Collection	Sheep
DL174	1877	Lee Collection	Sheep
DL175	1802	Lee Collection	Sheep/Goat
DL176	1764	Lee Collection	Sheep
DL177	1761	Lee Collection	Sheep
DL178	1845	Lee Collection	Sheep
DL179	1793	Lee Collection	Sheep
DL180	1892	Lee Collection	Sheep
DL181	1774	Lee Collection	Sheep
DL182	1812	Lee Collection	Sheep
DL183	1729	Lee Collection	Sheep
DL184	1820	Lee Collection	Sheep
DL185	1730	Lee Collection	Sheep
DL186	1795	Lee Collection	Sheep
DL187	1794	Lee Collection	Sheep
DL188	1786	Lee Collection	Sheep
DL189	1737	Lee Collection	Sheep
DL190	1823	Lee Collection	Sheep
DL191	1846	Lee Collection	Sheep
DL192	1782	Lee Collection	Sheep
DL193	1870	Lee Collection	Sheep
DL194	1770	Lee Collection	Sheep
DL195	1881	Lee Collection	Sheep
DL196	1654	Lee Collection	Sheep
DL197	1764	Lee Collection	Sheep
DL198	1891	Lee Collection	Sheep
DL199	1843	Lee Collection	Sheep
DL200	1853	Lee Collection	Sheep
DL201	1854	Lee Collection	Sheep
DL202	1801	Lee Collection	Sheep
DL203	1728	Lee Collection	Sheep
DL204	1604	Lee Collection	Sheep
DL205	1880	Lee Collection	Sheep
DL206	1717	Lee Collection	Sheep
DL207	1810	Lee Collection	Sheep
DL208	1646	Lee Collection	Sheep
DL209	1706	Lee Collection	Sheep
DL210	1752	Lee Collection	Sheep
DL211	1795	Lee Collection	Sheep
DL212	1795	Lee Collection	Sheep
DL213	1707	Lee Collection	Sheep
DL214	1752	Lee Collection	Sheep
DL215	1705	Lee Collection	Sheep
DL216	1865	Lee Collection	Sheep/Goat
DL217	1877	Lee Collection	Sheep
DL218	1786	Lee Collection	Sheep
DL219	1687	Lee Collection	Sheep
DL220	1742	Lee Collection	Sheep
DL221	1854	Lee Collection	Sheep
DL222	1779	Lee Collection	Sheep
DL223	1838	Lee Collection	Sheep/Goat
DL224	1610	Lee Collection	Sheep
DL225	1735	Lee Collection	Sheep
DL226	1735	Lee Collection	Sheep
DL227	1717	Lee Collection	Sheep
DL228	1760	Lee Collection	Sheep
DL229	1783	Lee Collection	Sheep
DL230	1688	Lee Collection	Sheep
DL231	1761	Lee Collection	Sheep
DL232	1875	Lee Collection	Sheep
DL233	1760	Lee Collection	Sheep
DL234	1793	Lee Collection	Sheep
DL235	1849	Lee Collection	Sheep
DL236	1634	Lee Collection	Sheep
DL237	1759	Lee Collection	Sheep
DL238	1726	Lee Collection	Sheep
DL239	1865	Lee Collection	Sheep
DL240	1767	Lee Collection	Sheep
DL241	1829	Lee Collection	Sheep
DL242	1757	Lee Collection	Sheep
DL243	1725	Lee Collection	Sheep
DL244	1677	Lee Collection	Sheep
DL245	1852	Lee Collection	Sheep
DL246	1787	Lee Collection	Sheep
DL247	1899	Lee Collection	Sheep
DL248	1705	Lee Collection	Sheep
DL249	1854	Lee Collection	Sheep
DL250	1878	Lee Collection	Sheep
DL251	1683	Lee Collection	Sheep
DL252	1738	Lee Collection	Sheep
DL253	1724	Lee Collection	Sheep
DL254	1755	Lee Collection	Sheep
EB01	1913	Doherty Collection	Sheep
EB02	1913	Doherty Collection	Sheep
EB03	1913	Doherty Collection	Sheep
EB04	1927	Doherty Collection	Sheep
EB05	1940	Doherty Collection	Sheep
EB06	1940	Doherty Collection	Sheep
EB07	1932	Doherty Collection	Sheep
EB08	1932	Doherty Collection	Sheep
Hull01	1870	Hull History Centre	Sheep
Hull02	1870	Hull History Centre	Sheep
Hull03	1870	Hull History Centre	Sheep
Hull04	1877	Hull History Centre	Sheep
Hull05	1879	Hull History Centre	Sheep
Hull06	1881	Hull History Centre	Sheep
Hull07	1887	Hull History Centre	Sheep
Hull08	1894	Hull History Centre	Sheep
Hull09	1899	Hull History Centre	Sheep
Hull10	1907	Hull History Centre	Sheep
Hull11	1912	Hull History Centre	Sheep
Hull12	1913	Hull History Centre	Sheep
Hull13	1917	Hull History Centre	Sheep
Hull14	1922	Hull History Centre	Sheep
Hull15	1969	Hull History Centre	Sheep
Hull16	1568	Hull History Centre	Sheep
Hull17	1638	Hull History Centre	Sheep
Hull18	1638	Hull History Centre	Sheep
Hull19	1652	Hull History Centre	Sheep
Hull20	1700	Hull History Centre	Sheep
Hull21	1700	Hull History Centre	Sheep
Hull22	1700	Hull History Centre	Sheep
Hull23	1769	Hull History Centre	Sheep
Hull24	1769	Hull History Centre	Sheep
Hull25	1794	Hull History Centre	Sheep
Hull26	1794	Hull History Centre	Sheep
Hull27	1795	Hull History Centre	Sheep
Hull28	1795	Hull History Centre	Sheep
Hull29	1803	Hull History Centre	Sheep
Hull30	1803	Hull History Centre	Sheep
Hull31	1804	Hull History Centre	Sheep
Hull32	1804	Hull History Centre	Sheep
Hull33	1810	Hull History Centre	Sheep
Hull34	1810	Hull History Centre	Sheep
Hull35	1839	Hull History Centre	Sheep
Hull36	1870	Hull History Centre	Sheep
Hull37	1877	Hull History Centre	Sheep
Hull38	1922	Hull History Centre	Sheep
LIN01	1742	Lincoln Records Office	Sheep
LIN02	1742	Lincoln Records Office	Sheep
LIN03	1742	Lincoln Records Office	Sheep
LIN04	1742	Lincoln Records Office	Sheep
LIN05	1742	Lincoln Records Office	Sheep
LIN06	1749	Lincoln Records Office	Sheep
LIN07	1766	Lincoln Records Office	Sheep
LIN08	1913	Lincoln Records Office	Sheep
LIN09	1766	Lincoln Records Office	Sheep
RT001	1849	Tye Collection	Sheep
RT002	1849	Tye Collection	Sheep
RT003	1849	Tye Collection	Sheep
RT004	1845	Tye Collection	Sheep
RT005	1845	Tye Collection	Sheep
RT006	1848	Tye Collection	Sheep
RT007	1848	Tye Collection	Sheep
RT008	1844	Tye Collection	Sheep
RT009	1844	Tye Collection	Sheep
RT010	1844	Tye Collection	Sheep
RT011	1844	Tye Collection	Sheep
RT012	1844	Tye Collection	Sheep/Goat
RT013	1844	Tye Collection	Sheep
RT014	1844	Tye Collection	Sheep
RT015	1844	Tye Collection	Sheep
RT016	1843	Tye Collection	Sheep
RT017	1843	Tye Collection	Sheep
RT018	1843	Tye Collection	Sheep
RT019	1842	Tye Collection	Sheep
RT020	1842	Tye Collection	Sheep
RT021	1842	Tye Collection	Sheep
RT022	1842	Tye Collection	Sheep
RT023	1835	Tye Collection	Sheep
RT024	1835	Tye Collection	Sheep
RT025	1835	Tye Collection	Sheep
RT026	1834	Tye Collection	Sheep
RT027	1834	Tye Collection	Sheep
RT028	1834	Tye Collection	Sheep
RT029	1834	Tye Collection	Sheep
RT030	1833	Tye Collection	Sheep
RT031	1833	Tye Collection	Sheep
RT032	1832	Tye Collection	Sheep
RT033	1832	Tye Collection	Sheep
RT034	1830	Tye Collection	Sheep
RT035	1830	Tye Collection	Sheep
RT036	1830	Tye Collection	Sheep
RT037	1830	Tye Collection	Sheep
RT038	1829	Tye Collection	Sheep
RT039	1829	Tye Collection	Sheep
RT040	1829	Tye Collection	Sheep
RT041	1829	Tye Collection	Sheep
RT042	1829	Tye Collection	Sheep
RT043	1828	Tye Collection	Sheep
RT044	1828	Tye Collection	Sheep
RT045	1828	Tye Collection	Sheep
RT046	1824	Tye Collection	Sheep
RT047	1824	Tye Collection	Sheep
RT048	1824	Tye Collection	Sheep
RT049	1825	Tye Collection	Sheep
RT050	1825	Tye Collection	Sheep
RT051	1825	Tye Collection	Sheep
RT052	1825	Tye Collection	Sheep
RT053	1825	Tye Collection	Sheep
RT054	1825	Tye Collection	Sheep
RT055	1825	Tye Collection	Sheep
RT056	1825	Tye Collection	Sheep
RT057	1825	Tye Collection	Sheep
RT058	1825	Tye Collection	Sheep
RT059	1825	Tye Collection	Sheep
RT060	1824	Tye Collection	Sheep
RT061	1824	Tye Collection	Sheep
RT062	1824	Tye Collection	Sheep
RT063	1824	Tye Collection	Sheep
RT064	1824	Tye Collection	Sheep
RT065	1824	Tye Collection	Sheep
RT066	1824	Tye Collection	Sheep
RT067	1824	Tye Collection	Sheep
RT068	1824	Tye Collection	Sheep
RT069	1824	Tye Collection	Sheep
RT070	1824	Tye Collection	Sheep
RT071	1824	Tye Collection	Sheep
RT072	1824	Tye Collection	Sheep
RT073	1824	Tye Collection	Sheep
RT074	1824	Tye Collection	Sheep
RT075	1824	Tye Collection	Sheep
RT076	1824	Tye Collection	Sheep
RT077	1823	Tye Collection	Sheep
RT078	1823	Tye Collection	Sheep
RT079	1823	Tye Collection	Sheep
RT080	1823	Tye Collection	Sheep
RT081	1823	Tye Collection	Sheep
RT082	1822	Tye Collection	Sheep
RT083	1822	Tye Collection	Sheep
RT084	1822	Tye Collection	Sheep
RT085	1822	Tye Collection	Sheep
RT086	1822	Tye Collection	Sheep
RT087	1822	Tye Collection	Sheep
RT088	1822	Tye Collection	Sheep
RT089	1822	Tye Collection	Sheep
RT090	1822	Tye Collection	Sheep
RT091	1822	Tye Collection	Sheep
RT092	1822	Tye Collection	Sheep
RT093	1822	Tye Collection	Sheep
RT094	1822	Tye Collection	Sheep
RT095	1822	Tye Collection	Sheep
RT096	1822	Tye Collection	Sheep
RT097	1822	Tye Collection	Sheep
RT098	1822	Tye Collection	Sheep
RT099	1822	Tye Collection	Sheep
RT100	1822	Tye Collection	Sheep
RT101	1822	Tye Collection	Sheep
RT102	1822	Tye Collection	Sheep
RT103	1822	Tye Collection	Sheep
RT104	1822	Tye Collection	Sheep
RT105	1822	Tye Collection	Sheep/Goat
RT106	1822	Tye Collection	Sheep/Goat
RT107	1822	Tye Collection	Sheep
RT108	1822	Tye Collection	Sheep
RT109	1822	Tye Collection	Sheep
RT110	1822	Tye Collection	Sheep
RT111	1822	Tye Collection	Sheep
RT112	1822	Tye Collection	Sheep
RT113	1822	Tye Collection	Sheep
RT114	1822	Tye Collection	Sheep
RT115	1822	Tye Collection	Sheep
RT116	1821	Tye Collection	Sheep
RT117	1821	Tye Collection	Sheep
RT118	1821	Tye Collection	Sheep
RT119	1771	Tye Collection	Sheep
RT120	1771	Tye Collection	Sheep
RT121	1763	Tye Collection	Sheep
RT122	1762	Tye Collection	Sheep
RT123	1756	Tye Collection	Sheep
RT124	1756	Tye Collection	Sheep
RT125	1756	Tye Collection	Sheep
RT126	1756	Tye Collection	Sheep
RT127	1731	Tye Collection	Sheep
RT128	1730	Tye Collection	Sheep
RT129	1730	Tye Collection	Sheep
RT130	1708	Tye Collection	Sheep
RT131	1708	Tye Collection	Sheep
RT132	1708	Tye Collection	Sheep
RT133	1708	Tye Collection	Sheep
RT134	1708	Tye Collection	Sheep
RT135	1708	Tye Collection	Sheep
RT136	1691	Tye Collection	Sheep
RT137	1691	Tye Collection	Sheep
RT138	1691	Tye Collection	Sheep
RT139	1688	Tye Collection	Sheep
RT140	1688	Tye Collection	Sheep
RT141	1685	Tye Collection	Sheep
RT142	1685	Tye Collection	Sheep
RT143	1681	Tye Collection	Sheep
RT144	1681	Tye Collection	Sheep
RT145	1679	Tye Collection	Sheep
RT146	1670	Tye Collection	Sheep/Goat
RT147	1670	Tye Collection	Sheep
RT148	1669	Tye Collection	Sheep
RT149	1669	Tye Collection	Sheep
RT150	1663	Tye Collection	Sheep
RT151	1663	Tye Collection	Sheep
RT152	1660	Tye Collection	Sheep
RT153	1655	Tye Collection	Sheep
RT154	1655	Tye Collection	Sheep/Goat
RT155	1655	Tye Collection	Sheep/Goat
RT156	1655	Tye Collection	Sheep
RT157	1653	Tye Collection	Sheep
RT158	1651	Tye Collection	Sheep
RT159	1640	Tye Collection	Sheep
RT160	1641	Tye Collection	Sheep
RT161	1641	Tye Collection	Sheep
RT162	1641	Tye Collection	Sheep
RT163	1852	Tye Collection	Sheep
RT164	1852	Tye Collection	Sheep
RT165	1852	Tye Collection	Sheep
RT166	1852	Tye Collection	Sheep
RT167	1852	Tye Collection	Sheep
RT168	1852	Tye Collection	Sheep
RT169	1854	Tye Collection	Sheep
RT170	1854	Tye Collection	Sheep
RT171	1854	Tye Collection	Sheep
RT172	1854	Tye Collection	Sheep
RT173	1854	Tye Collection	Sheep
RT174	1857	Tye Collection	Sheep
RT175	1857	Tye Collection	Sheep
RT176	1857	Tye Collection	Sheep
RT177	1857	Tye Collection	Sheep
RT178	1858	Tye Collection	Sheep
RT179	1858	Tye Collection	Sheep
RT180	1864	Tye Collection	Sheep
RT181	1864	Tye Collection	Sheep
RT182	1864	Tye Collection	Sheep
RT183	1864	Tye Collection	Sheep
RT184	1864	Tye Collection	Sheep
RT185	1864	Tye Collection	Sheep
RT186	1864	Tye Collection	Sheep
RT187	1866	Tye Collection	Sheep
RT188	1866	Tye Collection	Sheep
RT189	1866	Tye Collection	Sheep
RT190	1866	Tye Collection	Sheep
RT191	1867	Tye Collection	Sheep
RT192	1867	Tye Collection	Sheep
RT193	1869	Tye Collection	Sheep
RT194	1869	Tye Collection	Sheep
RT195	1869	Tye Collection	Sheep
RT196	1878	Tye Collection	Sheep
RT197	1878	Tye Collection	Sheep
RT198	1878	Tye Collection	Sheep
RT199	1878	Tye Collection	Sheep
RT200	1878	Tye Collection	Sheep
RT201	1878	Tye Collection	Sheep
RT202	1879	Tye Collection	Sheep
RT203	1879	Tye Collection	Sheep
RT204	1879	Tye Collection	Sheep
RT205	1879	Tye Collection	Sheep
RT206	1883	Tye Collection	Sheep
RT207	1865	Tye Collection	Sheep
RT208	1883	Tye Collection	Sheep
RT209	1883	Tye Collection	Sheep
RT210	1883	Tye Collection	Sheep
RT211	1884	Tye Collection	Sheep
RT212	1884	Tye Collection	Sheep
RT213	1884	Tye Collection	Sheep
RT214	1884	Tye Collection	Sheep
RT215	1811	Tye Collection	Sheep
RT216	1817	Tye Collection	Sheep
RT217	1861	Tye Collection	Sheep
RT218	1861	Tye Collection	Sheep
RT219	1861	Tye Collection	Sheep
RT220	1861	Tye Collection	Sheep
RT221	1864	Tye Collection	Sheep
RT222	1864	Tye Collection	Sheep
RT223	1864	Tye Collection	Sheep
RT224	1866	Tye Collection	Sheep
RT225	1866	Tye Collection	Sheep
RT226	1867	Tye Collection	Sheep
RT227	1867	Tye Collection	Sheep
RT228	1867	Tye Collection	Sheep
RT229	1881	Tye Collection	Sheep
RT230	1881	Tye Collection	Sheep
RT231	1869	Tye Collection	Sheep
RT232	1869	Tye Collection	Sheep
RT233	1872	Tye Collection	Sheep
RT234	1874	Tye Collection	Sheep
RT235	1874	Tye Collection	Sheep
RT236	1885	Tye Collection	Sheep
RT237	1885	Tye Collection	Sheep
RT238	1885	Tye Collection	Sheep
RT239	1885	Tye Collection	Sheep
RT240	1885	Tye Collection	Sheep
RT241	1885	Tye Collection	Sheep
RT242	1890	Tye Collection	Sheep
RT243	1890	Tye Collection	Sheep
RT244	1890	Tye Collection	Sheep
RT245	1891	Tye Collection	Sheep
RT246	1891	Tye Collection	Sheep
RT247	1904	Tye Collection	Sheep
RT248	1904	Tye Collection	Sheep
RT249	1904	Tye Collection	Sheep
RT250	1904	Tye Collection	Sheep
RT251	1879	Tye Collection	Sheep
RT252	1852	Tye Collection	Sheep
RT253	1852	Tye Collection	Sheep
RT254	1822	Tye Collection	Sheep
RW01	1652	Wills Collection	Sheep
RW01b	1652	Wills Collection	Sheep
RW02	1690	Wills Collection	Sheep
RW02b	1690	Wills Collection	Sheep
RW03	1710	Wills Collection	Sheep
RW04	1712	Wills Collection	Sheep
RW05	1712	Wills Collection	Sheep
RW06	1712	Wills Collection	Sheep
RW07	1745	Wills Collection	Sheep
RW08	1767	Wills Collection	Sheep
RW09	1767	Wills Collection	Sheep
RW10	1775	Wills Collection	Sheep
RW11	1786	Wills Collection	Sheep
RW12	1790	Wills Collection	Sheep
RW12b	1790	Wills Collection	Sheep
RW13	1790	Wills Collection	Sheep
TL01	1592	Lord Collection	Sheep
TL02	1607	Lord Collection	Sheep
TL03	1608	Lord Collection	Sheep
TL04	1608	Lord Collection	Sheep
TL05	1613	Lord Collection	Sheep
TL06	1637	Lord Collection	Sheep
TL07	1651	Lord Collection	Sheep
TL08	1662	Lord Collection	Sheep
TL09	1668	Lord Collection	Sheep
TL10	1670	Lord Collection	Sheep
TL11	1677	Lord Collection	Sheep
TL12	1686	Lord Collection	Sheep
TL13	1696	Lord Collection	Sheep
TL14	1697	Lord Collection	Sheep
TL15	1699	Lord Collection	Sheep
TL16	1662	Lord Collection	Sheep
TL17	1707	Lord Collection	Sheep
TL18	1717	Lord Collection	Sheep
TL19	1719	Lord Collection	Sheep
TL20	1723	Lord Collection	Sheep/Goat
TL21	1725	Lord Collection	Sheep
TL22	1736	Lord Collection	Sheep
TL23	1739	Lord Collection	Sheep
TL24	1746	Lord Collection	Sheep
TL25	1756	Lord Collection	Sheep/Goat
TL26	1756	Lord Collection	Sheep
TL27	1760	Lord Collection	Sheep/Goat
TL28	1768	Lord Collection	Sheep/Goat
TL29	1768	Lord Collection	Sheep
TL30	1778	Lord Collection	Sheep
TL31	1790	Lord Collection	Sheep
TL32	1790	Lord Collection	Sheep
TL33	1793	Lord Collection	Sheep/Goat
TL34	1790	Lord Collection	Sheep
TL35	1839	Lord Collection	Sheep
TL36	1839	Lord Collection	Sheep
TL37	1839	Lord Collection	Sheep
TL38	1839	Lord Collection	Sheep
TL39	1860	Lord Collection	Sheep
TL40	1839	Lord Collection	Sheep
TL41	1860	Lord Collection	Sheep
TL42	1607	Lord Collection	Sheep
TL43	1891	Lord Collection	Sheep/Goat
TL44	1893	Lord Collection	Sheep
TL45	1860	Lord Collection	Sheep
TL46	1861	Lord Collection	Sheep
TL48	1861	Lord Collection	Sheep
TL50	1880	Lord Collection	Sheep
TL51	1891	Lord Collection	Sheep
TL52	1893	Lord Collection	Sheep
WEST01	1707	Westminster Deed	Sheep
